# Supplementary material for: Molecular Tools for qPCR Identification and STR-Based Individual Identification of Panthera pardus (Linnaeus, 1758)
Source: Genes (Basel). 2025 Dec 31;17(1):45. doi: 10.3390/genes17010045 (PMC12841557; doi:10.3390/genes17010045)
Supplement: Supplementary file 1 [file genes-17-00045-s001.zip]

Archive with 2 entries (2 files):
- SM_1_forensic_parameters.xlsx
- SM_2_allele_frequencies.xlsx
