# Supplementary material for: Molecular Tools for qPCR Identification and STR-Based Individual Identification of Panthera pardus (Linnaeus, 1758)
Source: Genes (Basel). 2025 Dec 31;17(1):45. doi: 10.3390/genes17010045 (PMC12841557; doi:10.3390/genes17010045)
Supplement: Supplementary file 1 [file genes-17-00045-s001.zip › SM_1_forensic_parameters.xlsx]

## Sheet: forensics_parameters
all samples
locus	N	N allleles	Gene diversity (expected heterozygosity, Hexp)	Polymorphism Information Content (PIC)	Random match probability (PM)	Power of Discrimination (PD)	Observed heterozygosity (Hobs)	Power of Exclusion (PE)	Typical Paternity Index (TPI)
Ptig10	60	4	0.589266	0.506455	0.348889	0.651111	0.133333	0.014217	0.576923
Ptig11	60	1	0	0	1	0	0	0	0.5
Ptig15	60	1	0	0	1	0	0	0	0.5
Ptig16	60	4	0.580791	0.519849	0.295556	0.704444	0.333333	0.0781893	0.75
Ptig17	48	19	0.945922	0.92138	0.0729167	0.927083	0.916667	0.82958	6
Ptig18	60	2	0.0333333	0.0322406	0.935556	0.0644444	0.0333333	0.00104189	0.517241
Ptig22	60	5	0.271186	0.250995	0.602222	0.397778	0.2	0.02976	0.625
Ptig23	54	11	0.851153	0.815055	0.0864198	0.91358	0.555556	0.240902	1.125
Ptig24	60	6	0.767232	0.715223	0.14	0.86	0.466667	0.159962	0.9375
Ptig3	58	5	0.751966	0.694977	0.165279	0.834721	0.62069	0.316447	1.31818
Ptig30	60	7	0.69096	0.648788	0.155556	0.844444	0.7	0.42826	1.66667
Ptig31	60	7	0.815254	0.773424	0.104444	0.895556	0.666667	0.378601	1.5
Ptig32	60	6	0.772316	0.722618	0.164444	0.835556	0.333333	0.0781893	0.75
Ptig33	60	6	0.80226	0.755563	0.168889	0.831111	0.8	0.59904	2.5
Ptig5	60	7	0.651977	0.584893	0.231111	0.768889	0.633333	0.332803	1.36364
Ptig6	58	5	0.638234	0.55605	0.219976	0.780024	0.37931	0.101827	0.805556
Ptig8	60	1	0	0	1	0	0	0	0.5
Ptig9	60	7	0.820904	0.78088	0.0911111	0.908889	0.766667	0.538709	2.14286
P. pardus only
locus	N	N allleles	Gene diversity (expected heterozygosity, Hexp)	Polymorphism Information Content (PIC)	Random match probability (PM)	Power of Discrimination (PD)	Observed heterozygosity (Hobs)	Power of Exclusion (PE)	Typical Paternity Index (TPI)
Ptig10	20	2	0.1	0.0904875	0.82	0.18	0.1	0.00838	0.555556
Ptig11	20	1	0	0	1	0	0	0	0.5
Ptig15	20	1	0	0	1	0	0	0	0.5
Ptig16	20	4	0.552632	0.479587	0.34	0.66	0.6	0.29088	1.25
Ptig17	18	9	0.921569	0.856367	0.135802	0.864198	0.888889	0.772782	4.5
Ptig18	20	2	0.1	0.0904875	0.82	0.18	0.1	0.00838	0.555556
Ptig22	20	1	0	0	1	0	0	0	0.5
Ptig23	18	5	0.660131	0.579542	0.283951	0.716049	0.444444	0.143339	0.9
Ptig24	20	6	0.678947	0.611513	0.22	0.78	0.6	0.29088	1.25
Ptig3	20	4	0.763158	0.674588	0.3	0.7	0.8	0.59904	2.5
Ptig30	20	4	0.689474	0.602988	0.24	0.76	0.7	0.42826	1.66667
Ptig31	20	5	0.773684	0.694087	0.22	0.78	0.7	0.42826	1.66667
Ptig32	20	4	0.557895	0.488625	0.28	0.72	0.5	0.1875	1
Ptig33	20	4	0.684211	0.584025	0.4	0.6	0.9	0.79542	5
Ptig5	20	6	0.742105	0.663412	0.16	0.84	0.7	0.42826	1.66667
Ptig6	20	4	0.615789	0.543488	0.3	0.7	0.2	0.02976	0.625
Ptig8	20	1	0	0	1	0	0	0	0.5
Ptig9	20	4	0.710526	0.619088	0.24	0.76	0.7	0.42826	1.66667
unknown subspecies only
locus	N	N allleles	Gene diversity (expected heterozygosity, Hexp)	Polymorphism Information Content (PIC)	Random match probability (PM)	Power of Discrimination (PD)	Observed heterozygosity (Hobs)	Power of Exclusion (PE)	Typical Paternity Index (TPI)
Ptig10	14	3	0.56044	0.463713	0.387755	0.612245	0.142857	0.0161242	0.583333
Ptig11	14	1	0	0	1	0	0	0	0.5
Ptig15	14	1	0	0	1	0	0	0	0.5
Ptig16	14	3	0.648352	0.522855	0.265306	0.734694	0.428571	0.132266	0.875
Ptig17	12	8	0.939394	0.8451	0.166667	0.833333	0.833333	0.662294	3
Ptig18	14	1	0	0	1	0	0	0	0.5
Ptig22	14	2	0.263736	0.21491	0.755102	0.244898	0	0	0.5
Ptig23	12	6	0.80303	0.700714	0.166667	0.833333	0.833333	0.662294	3
Ptig24	14	5	0.813187	0.716056	0.183673	0.816327	0.714286	0.450705	1.75
Ptig3	14	5	0.813187	0.716056	0.22449	0.77551	0.571429	0.257988	1.16667
Ptig30	14	4	0.648352	0.552843	0.265306	0.734694	0.714286	0.450705	1.75
Ptig31	14	6	0.868132	0.778582	0.22449	0.77551	0.714286	0.450705	1.75
Ptig32	14	4	0.791209	0.686901	0.183673	0.816327	0.285714	0.057833	0.7
Ptig33	14	4	0.758242	0.654883	0.306122	0.693878	0.857143	0.70899	3.5
Ptig5	14	5	0.78022	0.685287	0.22449	0.77551	0.571429	0.257988	1.16667
Ptig6	12	3	0.666667	0.535494	0.333333	0.666667	0.833333	0.662294	3
Ptig8	14	1	0	0	1	0	0	0	0.5
Ptig9	14	4	0.78022	0.674042	0.183673	0.816327	0.714286	0.450705	1.75
P. pardus kotiya samples only
locus	N	N allleles	Gene diversity (expected heterozygosity, Hexp)	Polymorphism Information Content (PIC)	Random match probability (PM)	Power of Discrimination (PD)	Observed heterozygosity (Hobs)	Power of Exclusion (PE)	Typical Paternity Index (TPI)
Ptig10	16	1	0	0	1	0	0	0	0.5
Ptig11	16	1	0	0	1	0	0	0	0.5
Ptig15	16	1	0	0	1	0	0	0	0.5
Ptig16	16	1	0	0	1	0	0	0	0.5
Ptig17	10	3	0.644444	0.4918	0.68	0.32	1	1	NA
Ptig18	16	1	0	0	1	0	0	0	0.5
Ptig22	16	2	0.125	0.110321	0.78125	0.21875	0.125	0.0126343	0.571429
Ptig23	16	4	0.516667	0.443176	0.3125	0.6875	0.625	0.32196	1.33333
Ptig24	16	2	0.125	0.110321	0.78125	0.21875	0.125	0.0126343	0.571429
Ptig3	16	4	0.575	0.483124	0.3125	0.6875	0.625	0.32196	1.33333
Ptig30	16	2	0.533333	0.375	0.59375	0.40625	0.75	0.509766	2
Ptig31	16	3	0.625	0.519745	0.34375	0.65625	0.625	0.32196	1.33333
Ptig32	16	1	0	0	1	0	0	0	0.5
Ptig33	16	3	0.575	0.446503	0.34375	0.65625	0.625	0.32196	1.33333
Ptig5	16	2	0.458333	0.337372	0.53125	0.46875	0.625	0.32196	1.33333
Ptig6	16	1	0	0	1	0	0	0	0.5
Ptig8	16	1	0	0	1	0	0	0	0.5
Ptig9	16	4	0.725	0.621552	0.25	0.75	0.875	0.74469	4
P. pardus saxicolor samples only
locus	N	N allleles	Gene diversity (expected heterozygosity, Hexp)	Polymorphism Information Content (PIC)	Random match probability (PM)	Power of Discrimination (PD)	Observed heterozygosity (Hobs)	Power of Exclusion (PE)	Typical Paternity Index (TPI)
Ptig10	4	2	0.5	0.304688	0.5	0.5	0.5	0.1875	1
Ptig11	4	1	0	0	1	0	0	0	0.5
Ptig15	4	1	0	0	1	0	0	0	0.5
Ptig16	4	2	0.5	0.304688	0.5	0.5	0.5	0.1875	1
Ptig17	2	2	1	0.375	1	0	1	1	NA
Ptig18	4	1	0	0	1	0	0	0	0.5
Ptig22	4	4	1	0.703125	0.5	0.5	1	1	NA
Ptig23	4	3	0.833333	0.554688	0.5	0.5	0.5	0.1875	1
Ptig24	4	3	0.833333	0.554688	0.5	0.5	0.5	0.1875	1
Ptig3	4	3	0.833333	0.554688	0.5	0.5	0.5	0.1875	1
Ptig30	4	4	1	0.703125	0.5	0.5	1	1	NA
Ptig31	4	2	0.5	0.304688	0.5	0.5	0.5	0.1875	1
Ptig32	4	3	0.833333	0.554688	0.5	0.5	0.5	0.1875	1
Ptig33	4	2	0.666667	0.375	1	0	1	1	NA
Ptig5	4	2	0.5	0.304688	0.5	0.5	0.5	0.1875	1
Ptig6	4	2	0.5	0.304688	0.5	0.5	0.5	0.1875	1
Ptig8	4	1	0	0	1	0	0	0	0.5
Ptig9	4	3	0.833333	0.554688	0.5	0.5	1	1	NA
P. pardus orientalis samples only
locus	N	N allleles	Gene diversity (expected heterozygosity, Hexp)	Polymorphism Information Content (PIC)	Random match probability (PM)	Power of Discrimination (PD)	Observed heterozygosity (Hobs)	Power of Exclusion (PE)	Typical Paternity Index (TPI)
Ptig10	6	2	0.333333	0.239198	0.555556	0.444444	0.333333	0.0781893	0.75
Ptig11	6	1	0	0	1	0	0	0	0.5
Ptig15	6	1	0	0	1	0	0	0	0.5
Ptig16	6	1	0	0	1	0	0	0	0.5
Ptig17	6	3	0.733333	0.535494	0.555556	0.444444	1	1	NA
Ptig18	6	1	0	0	1	0	0	0	0.5
Ptig22	6	2	0.6	0.375	1	0	1	1	NA
Ptig23	4	1	0	0	1	0	0	0	0.5
Ptig24	6	2	0.333333	0.239198	0.555556	0.444444	0.333333	0.0781893	0.75
Ptig3	4	1	0	0	1	0	0	0	0.5
Ptig30	6	2	0.333333	0.239198	0.555556	0.444444	0.333333	0.0781893	0.75
Ptig31	6	3	0.8	0.592593	0.555556	0.444444	0.666667	0.378601	1.5
Ptig32	6	2	0.533333	0.345679	0.555556	0.444444	0.666667	0.378601	1.5
Ptig33	6	2	0.533333	0.345679	0.555556	0.444444	0.666667	0.378601	1.5
Ptig5	6	2	0.533333	0.345679	0.555556	0.444444	0.666667	0.378601	1.5
Ptig6	6	3	0.733333	0.535494	0.555556	0.444444	1	1	NA
Ptig8	6	1	0	0	1	0	0	0	0.5
Ptig9	6	2	0.533333	0.345679	0.555556	0.444444	0.666667	0.378601	1.5
