# Supplementary material for: Molecular Tools for qPCR Identification and STR-Based Individual Identification of Panthera pardus (Linnaeus, 1758)
Source: Genes (Basel). 2025 Dec 31;17(1):45. doi: 10.3390/genes17010045 (PMC12841557; doi:10.3390/genes17010045)
Supplement: Supplementary file 1 [file genes-17-00045-s001.zip › SM_2_allele_frequencies.xlsx]

## Sheet: allele_frequencies
	Allele	Ptig10	Ptig11	Ptig15	Ptig16	Ptig17	Ptig18	Ptig22	Ptig23	Ptig24	Ptig3	Ptig30	Ptig31	Ptig32	Ptig33	Ptig5	Ptig6	Ptig8	Ptig9
3	3						0.983333333333333
5	5						0.0166666666666667
6	6																0.0344827586206897
6.1	6.1																	1
7	7															0.0166666666666667	0.379310344827586
7.3	7.3							0.85
8	8																0.46551724137931
8.3	8.3							0.1
9	9										0.0517241379310345					0.0166666666666667	0.103448275862069
9.3	9.3							0.0166666666666667
10	10										0.362068965517241					0.316666666666667	0.0172413793103448		0.116666666666667
10.3	10.3							0.0166666666666667
11	11										0.241379310344828					0.5			0.116666666666667
11.1	11.1			1
11.3	11.3							0.0166666666666667
12	12				0.233333333333333						0.241379310344828				0.0666666666666667	0.0333333333333333			0.0666666666666667
13	13				0.6						0.103448275862069			0.266666666666667	0.233333333333333	0.0666666666666667			0.133333333333333
14	14				0.1									0.35	0.0333333333333333	0.05			0.266666666666667
15	15		1		0.0666666666666667									0.166666666666667	0.266666666666667				0.266666666666667
16	16													0.116666666666667	0.2				0.0333333333333333
17	17									0.116666666666667				0.0666666666666667	0.2
19	19									0.05				0.0333333333333333
20	20									0.316666666666667		0.0166666666666667	0.216666666666667
20.2	20.2												0.05
21	21									0.166666666666667		0.15	0.283333333333333
21.5	21.5					0.0208333333333333
22	22									0.316666666666667		0.516666666666667	0.216666666666667
22.3	22.3					0.0625
23	23	0.55								0.0333333333333333		0.1	0.0833333333333333
23.1	23.1					0.104166666666667
24	24	0.0666666666666667										0.0833333333333333	0.0333333333333333
25	25											0.116666666666667	0.116666666666667
25.1	25.1					0.0416666666666667
26	26	0.333333333333333										0.0166666666666667
26.1	26.1								0.0185185185185185
27	27	0.05
28	28					0.0208333333333333
28.1	28.1					0.104166666666667			0.0185185185185185
28.5	28.5					0.104166666666667
29.1	29.1					0.0833333333333333
29.2	29.2					0.0833333333333333
30	30					0.104166666666667
30.1	30.1								0.0555555555555556
30.4	30.4					0.0208333333333333
32	32					0.0208333333333333
33.2	33.2					0.0208333333333333
34.2	34.2					0.0416666666666667
34.3	34.3					0.0208333333333333
34.4	34.4					0.0416666666666667
35	35					0.0208333333333333
35.3	35.3					0.0625
35.4	35.4					0.0208333333333333
52	52								0.0555555555555556
53	53								0.0185185185185185
54	54								0.203703703703704
55	55								0.185185185185185
56	56								0.240740740740741
57	57								0.148148148148148
59	59								0.0185185185185185
61	61								0.037037037037037
N	N	60	60	60	60	48	60	60	54	60	58	60	60	60	60	60	58	60	60
